# Supplementary material for: Targeted Protein-Specific Multi-Epitope-Based Vaccine Designing against Human Cytomegalovirus by Using Immunoinformatics Approaches
Source: Vaccines (Basel). 2023 Jan 17;11(2):203. doi: 10.3390/vaccines11020203 (PMC9959080; doi:10.3390/vaccines11020203)
Supplement: Supplementary file 1 [file vaccines-11-00203-s001.zip]

Archive with 1 entries (1 files):
- vaccines-2127917-supplementary.pdf
